# Supplementary material for: Downward accountability mechanism effectiveness by non-governmental organizations in low- and middle-income countries: A qualitative systematic review
Source: PLoS One. 2025 May 28;20(5):e0324098. doi: 10.1371/journal.pone.0324098 (PMC12118924; doi:10.1371/journal.pone.0324098)
Supplement: S2 Table — (XLSX) [file pone.0324098.s002.xlsx]

## Sheet: Sheet1
Search terms
(“NGO” OR “nongovernmental organization” OR “humanitarian aid”) AND (“accountability” OR “downward accountability” OR “beneficiary accountability” OR “accountability to affected populations” OR “humanitarian aid accountability” OR “impact evaluation” OR “answerability”) AND (“low income country” OR “resource constrained county” OR “LMIC”)
Databases
Pubmed, Medline, Embase, Ovid, Web of Science, Global Health, EBSCO SocIndex, ABI/INFORM, ALNAP, Sociological Abstracts, and Google Scholar
Inclusion criteria
Location: World Bank defined LMICs
Publication years: 2008-2023
Population: humanitarian NGO beneficiaries or affected populations
Measures: assessment of utilized DA mechanisms and the effect outcome of DA mechanisms
Study type: qualitative case studies
Exclusion criteria
World Bank defined high- and upper middle- income countries
Governmental organizations
Upward accountability
Studies without effect outcome data
Papers written before 2008
