# Supplementary material for: Downward accountability mechanism effectiveness by non-governmental organizations in low- and middle-income countries: A qualitative systematic review
Source: PLoS One. 2025 May 28;20(5):e0324098. doi: 10.1371/journal.pone.0324098 (PMC12118924; doi:10.1371/journal.pone.0324098)
Supplement: S3 Table — (XLSX) [file pone.0324098.s003.xlsx]

## Sheet: Sheet1
Article	Q1. congruity between philosophical perspective & methods	Q2. congruity between methods & research question	Q3. congruity between methods & data collection	Q4. congruity between methods & analysis of data	Q5. congruity between methods & interpretation of results	Q6. statement locating researcher theoretically	Q7. influence of researcher on research addressed	Q8. adequate representation of participants	Q9. evidence of ethical approval	Q10. conclusions drawn from analysis of data	SCORE	QUALITY
Abdullah Ahmed, A. H., Zainol, Z., & Mokhtar, N. (2022)	Y	Y	Y	Y	Y	N	N	Y	Y	Y	8	High
Afsana, K. (2012)	Y	Y	Y	Y	Y	N	Y	Y	N	Y	8	High
Aguiling, M. (2022)	Y	Y	Y	Y	Y	Y	N	Y	N	Y	8	High
Agyemang, G., Awumbila, M., Unerman, J., & O'Dwyer, B. (2009)	Y	Y	Y	Y	Y	N	N	N	N	Y	6	Medium
Amuhaya, D. (2020)	Y	Y	Y	Y	Y	N	N	Y	Y	Y	8	High
Arnott G. et al. (2022)	Y	Y	Y	Y	Y	N	N	Y	Y	Y	8	High
Awio, G., Northcott, D. and Lawrence, S. (2011)	Y	Y	Y	Y	Y	Y	Y	Y	N	Y	9	High
Awuah-Werekoh, K., Yamoah, F.A., Faizan, R. (2023)	Y	Y	Y	Y	Y	Y	N	N	N	Y	7	Medium
Awuku, E. T., Sakyi-Darko, M., & Gyan, M. K. (2020)	Y	Y	Y	Y	Y	Y	N	Y	N	Y	8	High
Bawole, J.N., & Langnel, Z. (2016)	Y	Y	Y	Y	Y	N	N	Y	N	Y	7	Medium
Beattie, Karyn (2011)	Y	Y	Y	Y	Y	N	N	Y	Y	Y	8	High
Brunt, C. and McCourt, W. (2012)	Y	Y	Y	Y	Y	N	N	N	N	Y	6	Medium
Burger, R. Owens, T. (2010)	Y	Y	Y	Y	Y	N	N	Y	N	Y	7	Medium
Chu, V. T. T. (2015)	Y	Y	Y	Y	Y	Y	Y	Y	Y	Y	10	High
Chu, V., & Luke, B. (2018)	Y	Y	Y	Y	Y	N	N	Y	N	Y	7	Medium
Desie, S., & Ismail, M. O. (2017)	Y	Y	Y	Y	Y	N	N	N	N	Y	6	Medium
Dewi, M. K., Manochin, M., & Belal, A. (2019)	Y	Y	Y	Y	Y	Y	N	Y	N	Y	8	High
Dewi, M. K., Manochin, M., & Belal, A. (2021)	Y	Y	Y	Y	Y	N	N	Y	N	Y	7	Medium
Jacobs, A., & Wilford, R. (2010)	Y	Y	Y	Y	Y	Y	Y	Y	Y	Y	10	High
Kirsch, D. C. (2013)	Y	Y	Y	Y	Y	Y	N	Y	Y	Y	9	High
Komujuni, S. Mullard, S. (2020)	Y	Y	Y	Y	Y	N	N	Y	N	Y	7	Medium
Leigh, J. A. (2019)	Y	Y	Y	Y	Y	N	N	Y	N	Y	7	Medium
Lloyd, R., & de las Casas, L. (2008)	Y	Y	Y	Y	Y	N	N	Y	N	Y	7	Medium
Manilla Arroyo, D. (2014)	Y	Y	Y	Y	Y	Y	N	Y	Y	Y	9	High
Massud, M. E. I., & Aktar, A. (2020)	Y	Y	Y	Y	N	N	N	Y	Y	Y	7	Medium
Mawanda, H. N. (2012)	Y	Y	Y	Y	Y	N	N	N	N	Y	6	Medium
Mercelis, F., Wellens, L., & Jegers, M. (2016)	Y	Y	Y	Y	Y	N	N	Y	N	Y	7	Medium
Mir, M., & Bala, S. K. (2015)	Y	Y	Y	Y	Y	Y	N	Y	N	Y	8	High
O’Leary, S. (2017)	Y	Y	Y	Y	Y	N	N	Y	N	Y	7	Medium
Price, R. (2018)	Y	Y	Y	Y	Y	N	N	Y	N	Y	7	Medium
Rahman, M. (2014)	Y	Y	Y	Y	Y	Y	N	Y	Y	Y	9	High
Schaaf, M., Topp, S. M., & Ngulube, M. (2017)	Y	Y	Y	Y	Y	Y	N	N	Y	Y	7	Medium
Siddiquee, N. A., & Faroqi, M. G. (2009)	Y	Y	Y	Y	Y	N	N	Y	Y	Y	8	High
The Humanitarian Accountability Partnership International (2010)	Y	Y	Y	Y	Y	N	N	Y	Y	Y	8	High
Uddin, M. M., & Belal, A. R. (2019)	Y	Y	Y	Y	Y	Y	N	Y	N	Y	8	High
Uddin, M.M., & Belal, A.R. (2014)	Y	Y	Y	Y	Y	Y	N	Y	N	Y	8	High
Walsh, S. (2016)	Y	Y	Y	Y	Y	N	N	Y	N	Y	7	Medium
Wardwell, S. E. (2012)	Y	Y	Y	Y	Y	Y	Y	N	N	Y	8	High
